# Supplementary material for: Adipose-Derived Mesenchymal Stem Cells do not Affect the Invasion and Migration Potential of Oral Squamous Carcinoma Cells
Source: Int J Mol Sci. 2020 Sep 4;21(18):6455. doi: 10.3390/ijms21186455 (PMC7555061; doi:10.3390/ijms21186455)
Supplement: Supplementary file 1 [file ijms-21-06455-s001.zip]

Archive with 2 entries (2 files):
- Supplementary File 1.docx
- Supplementary File 1.pdf
